# Supplementary material for: Standing Genetic Variation in Contingency Loci Drives the Rapid Adaptation of Campylobacter jejuni to a Novel Host
Source: PLoS One. 2011 Jan 24;6(1):e16399. doi: 10.1371/journal.pone.0016399 (PMC3025981; doi:10.1371/journal.pone.0016399)
Supplement: Table S1 — SNP changes during passage. All detected SNPs that changed frequency in the population by 5% or more are shown. Verification of SNPs was through traditional sequencing of PCR products to observe a mixed peak at the relevant nucleotide position. (XLS) [file pone.0016399.s002.xls]

## Sheet: Sheet1
Gene	Position	Mutation	% wild-type reads with mutation	% mouse-adapted reads with mutation	PCR, Sanger sequence verification?
pbpC	611386	T→C	0	0.621	yes
porA	1189659	A→G	0.824	1	yes
cstA/prsA	854539	G→A	0	0.16	yes
Cj0019c	24605	C→G	0	0.068	not tested
Cj0590	550127	G→A	0.054	0	not tested
cipA	638796	A→G	0.137	0	not tested
Cj1564	1492193	C→A	0	0.049	not tested
