# Supplementary material for: Standing Genetic Variation in Contingency Loci Drives the Rapid Adaptation of Campylobacter jejuni to a Novel Host
Source: PLoS One. 2011 Jan 24;6(1):e16399. doi: 10.1371/journal.pone.0016399 (PMC3025981; doi:10.1371/journal.pone.0016399)
Supplement: Table S2 — Consensus mutations in our NCTC11168 (ATCC 700819) culture. These mutations were found through mapping to the reference genome sequence (GenBank AL111168.1), and analysis as described in the Methods. Consensus changes in contingency loci are not shown here, but are pictured in Figure 1. (XLS) [file pone.0016399.s003.xls]

## Sheet: mutations.tab
Gene	Mutation start	Mutation end	Reference sequence	Change	Type	Codon change	Amino acid change	Annotation
Cj0184c	180710	180711	AC	.	frameshift	GTA=>ATA	V=>I	putative serine/threonine protein phosphatase
mreB	253191	253191	A	G	substitution	GAT=>GGT	D=>G	homolog of E. coli rod shape-determining protein
cheA	262345	262345	A	G	substitution	ATA=>ACA	I=>T	chemotaxis histidine kinase
Cj0431	393542	393542	T	A	substitution	TAA=>AAA	*=>K	putative periplasmic ATP/GTP-binding protein
Cj0455c	420550	420550	A	G	substitution	TAA=>CAA	*=>Q	putative membrane protein
Cj0807	760188	760188	A	G	substitution	AAA=>GAA	K=>E	putative oxidoreductase
porA	1189659	1189659	A	G	substitution	GAA=>GGA	E=>G	major outer membrane protein
gapA/nadD	1338390	1338390	.	A	noncoding	-	-	glyceraldehyde 3-phosphate dehydrogenase/putative nicotinate-nucleotide adenylyltransferase
Cj1470c	1404347	1404347	.	T	frameshift	ATG=>TAT	M=>Y	pesudogene (type II protein secretion system F protein)
