# Supplementary material for: Standing Genetic Variation in Contingency Loci Drives the Rapid Adaptation of Campylobacter jejuni to a Novel Host
Source: PLoS One. 2011 Jan 24;6(1):e16399. doi: 10.1371/journal.pone.0016399 (PMC3025981; doi:10.1371/journal.pone.0016399)
Supplement: Table S3 — (XLS) Distribution of homopolymeric tract lengths. The number of Illumina re-sequencing reads containing specific homopolymeric tract length distributions at each contingency locus. The tract lengths that yield the in-frame ORF, and the percent of in-frame and frameshifted lengths for each locus before and after passage are also listed. [file pone.0016399.s004.xls]

## Sheet: Sheet1
	Cj0031			Cj0045c			Cj0046			Cj0170			Cj0275			Cj0565 (upstream)			Cj0617			Cj0676			Cj0685c			16S rRNA (upstream)			Cj1139c			Cj1145c			Cj1295			Cj1296			Cj1306c			Cj1321 (upstream)			Cj1325
	Before	After		Before	After		Before	After		Before	After		Before	After		Before	After		Before	After		Before	After		Before	After		Before	After		Before	After		Before	After		Before	After		Before	After		Before	After		Before	After		Before
13 Base				1				2																				1
12 Base				4				1																				9	3																	1	2
11 Base	2	2		19	7		18	2								39	9						3					45	32					2			3						2			27	26		5
10 Base	111	45		45	94		166	47		1	5					56	59		6	10		23	36					14	18					21	2		43	4		8	83		24	9		32	18		35
9 Base	36	52		4	7		28	114		70	76		2			12	13		81	43		99	54		12	16			1		32	23		35	40		58	65		211	25		96	32		4	2		19
8 Base	1	4						3		59	11		237	126					3	10		30			65	38					72	45		3	2		3	5		3	2		6	23
7 Base																																						1
6 Base																																						1
Total	150	103		73	108		212	169		130	92		239	126		107	81		90	63		152	93		77	54		69	54		104	68		61	44		107	76		222	110		128	64		64	48		59
Tract length of in-frame ORF	9			11			9			8			8			NA			10			10			9			NA			8			10			9			10			9			NA			9
Percent in-frame	0.24	0.504854		0.260274	0.0648148		0.132075	0.680473		0.453846	0.119565		0.991632	1		NA	NA		0.0666667	0.15873		0.151316	0.387097		0.155844	0.296296		NA	NA		0.692308	0.661765		0.344262	0.0454545		0.542056	0.868421		0.036036	0.754545		0.75	0.5		NA	NA		0.322034
Percent frameshifted	0.76	0.495146		0.739726	0.935185		0.867925	0.319527		0.546154	0.880435		0.0083682	0					0.933333	0.84127		0.848684	0.612903		0.844156	0.703704					0.307692	0.338235		0.655738	0.954545		0.457944	0.131579		0.963964	0.245455		0.25	0.5					0.677966
After/Before in-frame fold change		2.10356			-4.01566			5.15216			-3.7958			1.00844						2.38095			2.5582			1.90123						-1.04615			-7.57377			1.60209			20.9386			-1.5
[truncated: 11 more columns]
