# Supplementary material for: Standing Genetic Variation in Contingency Loci Drives the Rapid Adaptation of Campylobacter jejuni to a Novel Host
Source: PLoS One. 2011 Jan 24;6(1):e16399. doi: 10.1371/journal.pone.0016399 (PMC3025981; doi:10.1371/journal.pone.0016399)
Supplement: Table S4 — Primers used for real-time PCR. (XLS) [file pone.0016399.s005.xls]

## Sheet: Sheet1
Gene	Primer 1	Primer 2	PCR product (bp)
16S rRNA	gcgcaacccacgtatttagt	ataagggccatgatgacttga	106
Cj0144	ctcaaccaaatggcgaactt	cagcttttccataagttccaaaat	81
Cj0170	gcaaccatgatgagcgataa	tccttttacttcacgcaagct	81
Cj1295	aatgggtggacttcaaagca	ccaagattgggttcgcataca	93
Cj1296	ggcaaggaaggcactcttct	gcactcccactttgccttta	97
Cj1297	agggctttgtgattgacgagcta	gccgcacgatttcatttatct	117
Cj1190c	cggttgtggctgatgaagtt	acttgctcactgccactttgga	124
Cj1381	cttgcaccaatgcaactttca	tgactgggattttgaaaggaa	112
Cj1523c	accatcttcatcacgccatcga	tgcactgttgctttcttgctctt	104
frdC	tcgttatggtgggttcaagc	gacatatcgccgctgatttta	107
Cj1506c	atcgctgagcaaacgaatct	ttccgcaagctgtcttacct	114
Cj0565	cggcaaatgcaacacttaca	aggctgggctagctaaatcca	102
